# Supplementary material for: Environmental Factors Driving Spatial Heterogeneity in Desert Halophile Microbial Communities
Source: Front Microbiol. 2020 Oct 20;11:578669. doi: 10.3389/fmicb.2020.578669 (PMC7606970; doi:10.3389/fmicb.2020.578669)
Supplement: Supplementary file 2 [file Data_Sheet_2.xlsx]

## Sheet: Sheet1
CellProfiler2 options
CorrectionIlluminationCalculate parameters
Block size	150
Rescale the illumination function	Yes
Smoothing method	Convex Hull
IdentifyPrimaryObjects parameters
Typical diameter of objects	1, 200
Discard objects outside diameter range	Yes
Discard objects touching border of the image	No
Thresholding strategy	Adaptive
Thresholding method	Bakcground
Select the smoothing method for thresholding	Automatic
Threthodling correction factor	1
Lower and upper bounds of threshold	0, 1
Automatically calculate size of thmoothing filter for declumping	Yes
Automatically calculate minimum allowed distance between local maxima	No
Suppress local maxima that are closer than this minimum allowed	5
Speed up by using lower resulution image to find local maxima	No
