# Supplementary material for: Environmental Factors Driving Spatial Heterogeneity in Desert Halophile Microbial Communities
Source: Front Microbiol. 2020 Oct 20;11:578669. doi: 10.3389/fmicb.2020.578669 (PMC7606970; doi:10.3389/fmicb.2020.578669)
Supplement: Supplementary file 3 [file Data_Sheet_3.zip]

Archive with 3 entries (2 files):
- Frontiers_Spatial_Supp_revised_v2.docx
- __MACOSX/
- __MACOSX/._Frontiers_Spatial_Supp_revised_v2.docx
